# Supplementary material for: Meal and Sleep Timing before and during the COVID-19 Pandemic: A Cross-Sectional Anonymous Survey Study from Sweden
Source: Clocks Sleep. 2021 Apr 22;3(2):251–8. doi: 10.3390/clockssleep3020015 (PMC8167780; doi:10.3390/clockssleep3020015)
Supplement: Supplementary file 1 [file clockssleep-03-00015-s001.zip]

Archive with 1 entries (1 files):
- clockssleep-1147803-SI.pdf
